# Supplementary material for: MOSR and NDHA Genes Comprising G-Quadruplex as Promising Therapeutic Targets against Mycobacterium tuberculosis: Molecular Recognition by Mitoxantrone Suppresses Replication and Gene Regulation
Source: Genes (Basel). 2023 Apr 26;14(5):978. doi: 10.3390/genes14050978 (PMC10217741; doi:10.3390/genes14050978)
Supplement: Supplementary file 1 [file genes-14-00978-s001.zip]

Archive with 1 entries (1 files):
- genes-2065699-supplementary.pdf
